# Supplementary material for: Natural Reading in Parkinson’s Disease With and Without Mild Cognitive Impairment
Source: Front Aging Neurosci. 2020 May 22;12:120. doi: 10.3389/fnagi.2020.00120 (PMC7258085; doi:10.3389/fnagi.2020.00120)
Supplement: Supplementary file 1 [file Table_1.XLSX]

## Sheet: PD_correlations
	WPM			fix. dur.			sac. amp.			reg. amp.			nr sac.			nr reg.
	r	p	p(FDR)	r	p	p(FDR)	r	p	p(FDR)	r	p	p(FDR)	r	p	p(FDR)	r	p	p(FDR)
Word list	0.3324	0.0108	0.0649	-0.09935	0.4581	0.725545	0.1143	0.3928	0.662149	-0.05646	0.6738	0.924516	-0.3276	0.0121	0.0649	-0.1939	0.1447	0.388059
Rey recall	0.101	0.4673	0.725545	0.2683	0.0498	0.172835	0.3497	0.0095	0.05605	0.1382	0.319	0.627367	-0.2597	0.0579	0.189783	-0.008813	0.9496	0.965972
C: Rey copying	0.189	0.1592	0.408383	-0.0415	0.7592	0.959691	-0.01252	0.9264	0.965972	-0.1046	0.4389	0.719308	-0.2681	0.0438	0.163725	-0.2242	0.0936	0.290653
clock rev.	0.1546	0.2552	0.569022	-0.025	0.8549	0.965972	0.0134	0.9219	0.965972	-0.13	0.3396	0.646335	-0.1238	0.3635	0.649894	-0.1408	0.3008	0.611972
SVF	0.3602	0.0055	0.0405625	0.03623	0.7871	0.965972	-0.01907	0.887	0.965972	-0.1801	0.1761	0.415596	-0.2182	0.0998	0.29441	-0.339	0.0092	0.05605
PVF	0.372	0.004	0.0337143	-0.1962	0.1399	0.388059	0.05179	0.6994	0.937832	-0.1164	0.3842	0.662149	-0.3186	0.0148	0.0727667	-0.1424	0.2862	0.603064
FAB	0.2913	0.0265	0.120269	0.08116	0.5447	0.803432	0.04019	0.7645	0.959691	-0.1502	0.2604	0.569022	-0.2831	0.0313	0.131907	-0.3818	0.0031	0.0304833
TMTB rev.	0.3971	0.0022	0.02596	0.04656	0.7309	0.958291	0.2673	0.0444	0.163725	-0.0141	0.9171	0.965972	-0.463	0.0003	0.00885	-0.1254	0.3526	0.649894
TMTA rev.	0.4324	0.0011	0.0216333	-0.01746	0.9003	0.965972	0.1869	0.1759	0.415596	-0.001009	0.9942	0.9942	-0.5365	<0,0001	0.0059	-0.4166	0.0017	0.025075
digit span	-0.01614	0.9133	0.965972	-0.08588	0.5617	0.8083	-0.0828	0.5758	0.808862	-0.01211	0.9349	0.965972	0.02323	0.8755	0.965972	-0.09442	0.5233	0.791659
age*	0.06277	0.6966		-0.01545	0.9236		0.1113	0.4883		-0.07051	0.6697		0.08995	0.576		-0.07626	0.6445
sex*	0.1355	0.3106		-0.09326	0.4862		0.09105	0.4967		0.02317	0.8629		0.02516	0.8513		-0.06388	0.6338
*not included in the FDR calculation

## Sheet: HC_correlations
	WPM		fix. dur.		sac. amp.		reg. amp.		nr sac.		nr reg.
	r	p	r	p	r	p	r	p	r	p	r	p
word list	0.00334	0.9863	-0.01582	0.9351	-0.2064	0.2828	0.06692	0.7302	0.1718	0.3821	-0.06445	0.7398
Rey recall	-0.3866	0.0422	0.01532	0.9383	-0.01856	0.9253	0.3597	0.0601	0.2524	0.2041	0.2742	0.1579
C: Rey copying	-0.316	0.1014	-0.01926	0.9225	-0.267	0.1696	0.339	0.0776	-0.02821	0.8889	0.1984	0.3114
clock rev.	-0.2204	0.2507	0.1813	0.3465	0.04901	0.8007	0.03344	0.8633	0.02588	0.896	0.3551	0.0587
SVF	0.101	0.6022	-0.1465	0.4483	0.104	0.5912	-0.08618	0.6567	0.0649	0.7428	-0.05845	0.7633
PVF	-0.1277	0.5092	-0.05052	0.7947	0.1621	0.4008	0.0191	0.9217	0.01626	0.9345	0.2669	0.1616
FAB	0.1685	0.3822	-0.2163	0.2597	0.02551	0.8955	-0.02637	0.892	-0.06761	0.7325	-0.04827	0.8036
TMTB rev.	-0.2232	0.2445	-0.02866	0.8827	0.02744	0.8876	0.01613	0.9338	0.03008	0.8792	0.2963	0.1186
TMTA rev.	-0.1324	0.4935	0.01968	0.9193	-0.03698	0.849	0.07908	0.6835	0.02994	0.8798	0.1161	0.5486
age	-0.1346	0.4862	0.05396	0.781	0.07701	0.6913	0.03371	0.8622	0.1639	0.4047	0.06922	0.7212
sex	0.0483	0.8035	0.1723	0.3716	-0.06802	0.7259	-0.131	0.4981	-0.3872	0.05	-0.1663	0.3886

## Sheet: PD-off
	WPM		fix. dur.		sac. amp.		reg. amp.		nr sac.		nr reg.
	r	p	r	p	r	p	r	p	r	p	r	p
age	-0.02202	0.9064	-0.01055	0.9567	-0.04428	0.813	0.07242	0.6986	-0.04588	0.8064	0.1364	0.4643
year of education	0.097	0.6037	0.04551	0.8147	0.08633	0.6442	0.07062	0.7058	-0.217	0.2409	-0.01586	0.9325
disease duration	0.0464	0.8043	0.2615	0.1706	-0.2074	0.2629	-0.07568	0.6858	0.007833	0.9666	-0.2049	0.2689
LEDD	0.1558	0.4025	0.1301	0.501	-0.004659	0.9802	0.02896	0.8771	-0.1936	0.2968	-0.05051	0.7873
MDS-UPDRS	0.1943	0.3036	0.3382	0.0783	0.1432	0.4504	-0.1143	0.5477	-0.3499	0.058	-0.1194	0.5296

## Sheet: PD-on
	WPM		fix. dur.		sac. amp.		reg. amp.		nr sac.		nr reg.
	r	p	r	p	r	p	r	p	r	p	r	p
age	0.06277	0.6966	-0.01545	0.9236	0.1113	0.4883	-0.07051	0.6697	0.08995	0.576	-0.07626	0.6445
year of education	-0.01735	0.9165	-0.006822	0.9671	0.02848	0.8634	-0.0001517	0.9993	0.04756	0.7737	0.01734	0.9189
disease duration	0.1894	0.2355	-0.1617	0.3124	0.1425	0.3743	0.135	0.4126	0.1305	0.416	0.3225	0.0452
LEDD	0.07558	0.6386	-0.04216	0.7935	0.1231	0.4432	0.02896	0.8771	0.08322	0.605	0.07575	0.6467
